# Supplementary material for: New Insights into Hop Latent Viroid Detection, Infectivity, Host Range, and Transmission
Source: Viruses. 2023 Dec 23;16(1):30. doi: 10.3390/v16010030 (PMC10819085; doi:10.3390/v16010030)
Supplement: Supplementary file 1 [file viruses-16-00030-s001.zip]

Archive with 1 entries (1 files):
- viruses-2718768-SI.pdf
